# Supplementary material for: Discrete Global Grid Systems as scalable geospatial frameworks for characterizing coastal environments
Source: Environ Model Softw. Author manuscript; Available in PMC 2022 Dec 1. (PMC8958999; doi:10.1016/j.envsoft.2021.105210)
Supplement: Supplement1 [file NIHMS1753696-supplement-Supplement1.zip]

Archive with 2 entries (2 files):
- 1-s2.0-S1364815221002528-mmc2.docx
- 1-s2.0-S1364815221002528-mmc1.zip
